# Supplementary material for: CD47-SIRPα Checkpoint Inhibition Enhances Neutrophil-Mediated Killing of Dinutuximab-Opsonized Neuroblastoma Cells
Source: Cancers (Basel). 2021 Aug 24;13(17):4261. doi: 10.3390/cancers13174261 (PMC8428220; doi:10.3390/cancers13174261)
Supplement: Supplementary file 1 [file cancers-13-04261-s001.zip]

Archive with 1 entries (1 files):
- cancers-1307909-supplementary.pdf
